# Supplementary material for: Identification of kinase modulators as host-directed therapeutics against intracellular methicillin-resistant Staphylococcus aureus
Source: Front Cell Infect Microbiol. 2024 Mar 25;14:1367938. doi: 10.3389/fcimb.2024.1367938 (PMC10999543; doi:10.3389/fcimb.2024.1367938)
Supplement: Supplementary Table 2 — Raw values and z-scores for MRSA burden (z-scoreMRSA+) and HeLa cell count (z-scoreHeLa) as measured in the flow cytometry screen. [file Table_2.xlsx]

## Sheet: PKIS compounds raw data
nr.	run	plate	row	column	PKIS compound	%GFP+			cell count			double appearance
						rep 1	rep 2	rep 3	rep 1	rep 2	rep 3
1	1	A	B	3	GW771127A	14.2	13.8	15.3	10020	29599	33795
2	1	A	B	4	GW435821X	14.7	15.8	16.5	9030	26110	32002
3	1	A	B	5	SB-253228	13.5	14.9	15.9	9973	28239	36229
4	1	A	B	6	GSK1030062A	17.3	19.4	19.3	10049	31389	32107
5	1	A	B	7	GW632580X	19	19	21.7	16746	34970	43497
6	1	A	B	8	GW575808A	13.4	14.8	16.1	19398	38059	43165
7	1	A	B	9	GW569293E	17	16.9	19.3	13158	40183	38241
8	1	A	B	10	GSK586581A	17.7	16.5	20.3	20516	41456	41123
9	1	A	C	3	GW678313X	14.1	12.8	13.1	18271	31542	48427
10	1	A	C	4	GW574783B	11.2	11.2	14.4	17891	35533	50424	X
11	1	A	C	5	GSK2219385A	15.2	16.3	17.5	14421	25742	38560
12	1	A	C	6	GSK980961A	13.7	14.8	15.5	14876	28602	41262
13	1	A	C	7	GSK938890A	12.8	14.8	15.1	14299	35410	42196
14	1	A	C	8	SB-278539	13.4	15.5	16.2	20843	37327	42866
15	1	A	C	9	SB-739245-AC	12.9	15.6	16.3	23497	32010	40050
16	1	A	C	10	GW429374A	14.3	14.7	15.6	24917	38643	50434
17	1	A	D	3	GSK300014A	19.5	21.9	21.6	28943	38150	46044
18	1	A	D	4	SB-253226	14	15.8	16	19768	24303	40741
19	1	A	D	5	GW618013A	10.7	13.4	14	23652	24495	45248
20	1	A	D	6	GW654652C	13.7	14.6	13.9	21654	25320	35112
21	1	A	D	7	GW811761X	16.8	16.8	18.1	25545	40447	52915
22	1	A	D	8	GW576609A	13.3	14.3	14.3	27921	36007	40876
23	1	A	D	9	GSK200398A	12.7	13.5	14	22424	29797	30147
24	1	A	D	10	SB-251505	15	15.3	16.6	24508	35794	37877
25	1	A	E	3	GW406108X	19.1	21.6	22.3	28408	39603	51964
26	1	A	E	4	GW559768X	8.06	10.1	9.76	30393	35205	44674
27	1	A	E	5	SB-236687	10	12.2	12.7	21592	24622	40771
28	1	A	E	6	GSK683281A	18.3	19.8	19.8	22126	22399	35639	X
29	1	A	E	7	GSK1379722A	20.2	23.8	25.6	32994	39130	43503	X
30	1	A	E	8	SB-284851-BT	13.8	15.4	15.3	26737	41520	48762
31	1	A	E	9	GSK1379766A	17.4	18.6	19.8	25836	29727	37841	X
32	1	A	E	10	GSK2333389A	11.3	12.1	12.6	20901	33281	38349
33	1	A	F	3	GSK1398467A	17.7	18.1	16.2	10600	12964	20345
34	1	A	F	4	GSK1379712A	18.4	20.4	18.9	24984	26521	38604
35	1	A	F	5	SB-381904	16.9	18.3	18.4	26704	24480	37581
36	1	A	F	6	GSK2289044B	13.5	15.4	14.7	23358	26653	34666
37	1	A	F	7	GW659008A	9.16	10.5	10.3	25296	38684	42387
38	1	A	F	8	GSK2603346A	20.6	20.8	20.5	19984	27840	38532
39	1	A	F	9	GSK1379738A	23.4	24	25.7	35022	33049	42431
40	1	A	F	10	GSK1379742A	17.9	19.2	19.1	25651	33132	39377	X
41	1	A	G	3	GW557777X	13.1	14.2	14.8	30186	37597	49690
42	1	A	G	4	GW813244A	19.9	20.6	22.3	29228	26803	36349
43	1	A	G	5	GW284543A	19.7	21.7	21.6	34308	33464	39414
44	1	A	G	6	GW560106X	16	19	19	31348	29129	34674
45	1	A	G	7	GSK190937A	17.3	19	19.5	26088	33406	43473
46	1	A	G	8	GSK1379760A	16.3	17.7	19.1	31010	36298	43524
47	1	A	G	9	GW412617A	20	21.4	20.6	42421	41709	47670
48	1	A	G	10	GW856795X	14.7	17	17.5	35017	26624	35940
49	1	B	B	3	GW876019X	11.7	12.9	16	25839	10617	8442	X
50	1	B	B	4	GW497681X	20.1	18.7	19.8	17665	6230	5782	X
51	1	B	B	5	GW281179X	19.2	17.8	19	28376	11001	11278	X
52	1	B	B	6	GSK1379860A	17.4	15.1	20.5	26314	10320	10213	X
53	1	B	B	7	GSK1379716A	18.9	18.2	21.3	35239	17173	16326	X
54	1	B	B	8	GSK1379765A	19.1	15.7	20.2	33884	18101	16957	X
55	1	B	B	9	GSK1379746A	19	17.4	21.2	24857	18367	14326	X
56	1	B	B	10	GSK2342769A	10.7	10.7	15	31673	24146	21902	X
57	1	B	C	3	GSK1122999D	16.9	18.4	20.9	28278	18056	22119	X
58	1	B	C	4	GSK1379763A	13	15.3	16.3	25281	24740	24420
59	1	B	C	5	GW775604X	22.9	25.3	27.3	20638	17919	18503	X
60	1	B	C	6	GW567145X	20.5	21.2	22.8	29321	19879	15455	X
61	1	B	C	7	GSK2297542A	14.5	15.7	16.8	36714	30989	25952	X
62	1	B	C	8	GSK1649598A	10	11.1	12.2	27349	20392	19957	X
63	1	B	C	9	GSK2334006A	10.9	13.1	15.5	38408	33023	28416	X
64	1	B	C	10	GSK1804250A	10.3	10.8	13.4	20970	16426	18426	X
65	1	B	D	3	GSK1653539A	17.8	20.5	23.1	25166	21326	16886	X
66	1	B	D	4	GSK1379757A	24.2	23	24.9	34106	27085	22729	X
67	1	B	D	5	SB-708998	14.4	13.9	15.7	29154	28936	20350	X
68	1	B	D	6	GSK2008607A	8.43	9.2	10.2	21178	14585	12213	X
69	1	B	D	7	GSK2358994A	12.1	13.2	14.9	42747	35107	37884
70	1	B	D	8	GW560109X	14.2	18	17.4	37673	25490	23726	X
71	1	B	D	9	GSK1379812A	20.9	22.5	23.9	31442	27526	20779	X
72	1	B	D	10	GW818933X	16.2	17.1	17.2	29169	27486	16622	X
73	1	B	E	3	GW694077X	15.2	17.2	15.3	27159	28509	18866
74	1	B	E	4	GSK223810A	19.8	21.2	22.6	28720	24881	20680
75	1	B	E	5	GSK1379753A	19.3	19.5	18.4	28035	28667	17453
76	1	B	E	6	GW635815X	12.8	14.2	14.5	31634	26865	24254
77	1	B	E	7	GSK1379731A	20.9	21.1	24.3	33897	29436	19502	X
78	1	B	E	8	GW567142A	18.2	19.4	17.4	37910	29813	27656
79	1	B	E	9	GW692089A	16.9	18.4	19.6	28483	25969	19864
80	1	B	E	10	SB-284852-BT	16.8	17.7	18.3	26025	26957	22542
81	1	B	F	3	GW876731X	19.5	19.1	19.8	29057	27157	25742
82	1	B	F	4	GSK2296823A	13.9	14.9	15.7	36512	34515	25382
83	1	B	F	5	GSK2373723A	12.8	14.3	17.2	31327	26183	27709	X
84	1	B	F	6	GW792479X	20.2	21.2	21.9	29405	27776	26310
85	1	B	F	7	GSK2375584A	21.4	23.1	26.2	30717	29074	21029
86	1	B	F	8	GSK1379878A	23.2	23.5	22.5	23015	22114	18414
87	1	B	F	9	GW827654A	24.8	24.9	25	30631	31592	23281
88	1	B	F	10	GW709213X	20.2	23.4	24.6	27129	33773	22823
89	1	B	G	3	GW683134A	9.63	11.2	12.6	24828	19604	15141
90	1	B	G	4	GSK2137462A	14.3	14.4	16.1	48589	40019	40009	X
91	2	A	B	3	GW305074X	19.6	17.6	21.1	1595	1814	1196
92	2	A	B	4	GW282536X	21.7	20.9	20.2	1823	2013	1046
93	2	A	B	5	GSK943949A	19.2	16.3	15.7	779	847	431
94	2	A	B	6	GW461104A	24.3	20.7	21.4	1413	957	819
95	2	A	B	7	GW787226A	21.6	20.6	18.5	1356	1496	1271
96	2	A	B	8	GW560116X	26.5	26.3	25.6	2203	2204	1264
97	2	A	B	9	SB-731284	22.6	23.6	20	2848	2463	2761
98	2	A	C	3	SB-601273	32.3	28.1	25	895	949	1208
99	2	A	C	4	SB-733894	21.8	21.7	19.3	4632	4442	4898
100	2	A	C	6	GW577382X	19.6	17.8	18.8	2914	2336	2608
101	2	A	C	7	GSK2634140A	26	26.7	24.3	2359	2548	2693
102	2	A	C	8	GSK1379879A	22.7	22	21.2	4370	3480	4436
103	2	A	C	9	GSK2608899A	26.6	25.5	23.7	3096	2695	3225
104	2	A	C	10	GSK2635225A	22.6	22.9	20.1	4783	4290	4665
105	2	A	D	3	GSK301329A	25.2	24.6	21.9	4010	4052	5236
106	2	A	D	4	GW855857X	26	24.5	21.6	3133	3003	4517
107	2	A	D	5	GSK2576924A	25.5	24.3	22.9	3006	3066	3447
108	2	A	D	6	GW466413A	22.3	22.8	19.9	3244	2982	4313
109	2	A	D	7	GSK1440913A	19.8	21.2	19.2	3913	3957	5747
110	2	A	D	8	GW777257X	20.9	19	19.9	3590	3185	3623
111	2	A	D	9	GW582764A	15.6	19.2	19.4	3605	3519	4776
112	2	A	D	10	GSK1229496A	23.7	24.4	20.6	4195	3679	5039
113	2	A	E	3	GW440146A	19	18	19.2	4799	4726	6030
114	2	A	E	4	GSK1669917A	24.7	22	22	5559	4564	5979
115	2	A	E	5	GW830707A	21.9	21.1	22.8	2862	2838	4346
116	2	A	E	6	GSK1379901A	25.4	21	21.4	4960	3999	4730
117	2	A	E	7	GW551191X	27.7	23.2	23.8	6255	4849	6828
118	2	A	E	8	GSK1379880A	25.7	21.6	22.7	4656	4642	6039
119	2	A	E	9	GSK1379748A	25.5	23.4	23	5560	4556	5664
120	2	A	E	10	GSK350559A	15.3	15.9	16.3	4919	4109	4941
121	2	A	F	3	GSK1653537A	23.5	20.6	22.3	5368	4678	5821
122	2	A	F	4	GSK2592465A	23.8	25	22.8	4912	4633	5392
123	2	A	F	5	GSK1723980B	10.5	11.7	10.2	2167	1981	2206
124	2	A	F	7	SB-684387-B	13	10.9	11.1	7005	6368	7752
125	2	A	F	8	GW681170A	25.2	20.8	21.7	5819	4937	6470
126	2	A	F	9	GSK1660437A	26.9	24.1	23.6	4478	3506	4504
127	2	A	F	10	GSK1287544A	26.9	27.6	25.5	6296	6004	7754
128	2	A	G	3	GSK1379713A	27.3	23.1	24.4	6297	5528	7616
129	2	A	G	4	GSK1379788A	25.3	23.5	21.9	6376	5935	7721
130	2	A	G	5	GW697465A	23.4	20.2	19.7	4644	3894	5423
131	2	A	G	6	GW583340C	17.5	15	17.3	5969	5507	7162
132	2	A	G	7	GW707818B	24.9	22.3	25.1	5915	6344	7651
133	2	A	G	8	SB-732932	25.2	22.2	22.6	6278	6296	8200
134	2	A	G	9	GI262866A	22.5	22.3	21.5	5744	4904	6919
135	2	A	G	10	GW811603A	29.9	27.8	24.6	3958	3626	4329
136	2	B	B	3	GSK306886A	13.2	13.8	13	2697	1761	5093
137	2	B	B	4	GW682569X	15.4	15	13.7	2071	1754	4807
138	2	B	B	5	SB-238039-R	7.37	6.66	6.51	1720	1088	3178
139	2	B	B	6	GSK2593074A	24.8	21.4	19.2	857	369	1620
140	2	B	B	7	GW702865X	15.5	15.8	15	4074	4158	6358
141	2	B	B	8	GW857175X	13.1	11.5	12.7	2034	1268	3042
142	2	B	B	9	GW300653X	12.5	13.7	13.3	3693	3535	5783
143	2	B	B	10	GW781673X	13.1	14.6	14.3	3767	3267	5990
144	2	B	C	3	GSK238063A	8.61	9.61	9.78	3194	3723	4546
145	2	B	C	4	GW275944X	14.2	14.3	12.8	3417	4418	6627
146	2	B	C	5	GW768505A	11.3	13.4	12.4	2576	4064	5860
147	2	B	C	6	GW442130X	14.9	16.4	14.1	3648	4731	6669
148	2	B	C	7	GW809885X	10.1	9.15	9.95	4315	6939	7689
149	2	B	C	8	GW856804X	11.3	12.3	12.2	4238	7246	7870
150	2	B	C	9	GW627512B	11	12.1	12.6	2360	2993	4653
151	2	B	C	10	GW513184X	11.7	13.3	13	3697	5698	7463
152	2	B	D	3	GW770249X	10.7	11.5	11.5	2336	2249	3259
153	2	B	D	4	GW296115X	2.3	1.8	2.16	4446	4236	6955
154	2	B	D	5	GSK718429A	12.6	13	13.2	2721	2140	4945
155	2	B	D	6	SB-734117	14.7	14	13.2	2677	2902	5031
156	2	B	D	7	GW615311X	14.3	12.7	13.9	4217	4665	7934
157	2	B	D	8	GW407323A	16.4	13.5	13.8	5658	5858	9419
158	2	B	D	9	GW616030X	7.49	7.43	6.15	2826	3932	5918
159	2	B	D	10	GW580496A	5.36	5.98	5.13	5658	6483	11366
160	2	B	E	3	GSK192082A	6.9	7.46	8.84	3041	2947	5819
161	2	B	E	4	GW693881A	15.5	14.8	13.6	5481	4577	7047
162	2	B	E	5	GW278681X	11.9	13.7	12.4	4258	4720	6630
163	2	B	E	6	GW297361X	15.9	17	13.6	2950	3493	5130
164	2	B	E	7	SB-675259-M	13.1	14.6	11.4	2153	1700	5596
165	2	B	E	8	GSK1220512A	18.8	17.7	19.7	3725	3908	5195
166	2	B	E	9	GW784752X	11.8	11.6	12.3	3928	3683	8225
167	2	B	E	10	GW578748X	10.3	10.1	10.9	4206	5592	7495
168	2	B	F	3	GW279320X	28.1	30.5	29.7	5783	6163	10033
169	2	B	F	4	GR269666A	13.4	15.8	13.5	4886	4795	7830
170	2	B	F	5	GSK635416A	12	12	12.5	4473	4269	6877
171	2	B	F	6	GW576924A	7.12	6.24	6.78	3467	3479	7054
172	2	B	F	7	GW708893X	16	18.3	15.1	5153	5899	7607
173	2	B	F	8	GW282974X	11.5	11.2	11.8	5822	6633	11155
174	2	B	F	9	GW280670X	35.3	49.2	20.4	4621	4629	7741
175	2	B	F	10	GW874091X	14.3	15.1	16	3071	3785	6390
176	2	B	G	3	GW441756X	12.3	12.1	11.5	4844	4695	10080
177	2	B	G	4	GSK949675A	15	16	13.9	4918	5879	10520
178	2	B	G	5	GW621823A	6.6	7.94	6.85	4961	5042	9090
179	2	B	G	6	GW633459A	6.24	7.33	6.6	5085	5223	9893
180	2	B	G	7	GI261520A	11.8	13.4	11.4	6115	6030	12782
181	2	B	G	8	GW405841X	13.2	13.6	14	5478	7140	10804
182	2	B	G	9	GW284372X	11.1	12.1	12.2	4410	5123	9333
183	2	B	G	10	SB-732941	12.7	14.4	13.4	4945	4760	7601
184	2	C	B	3	GW876019X	29.2	27.1	31.8	2511	2183	3514	X
185	2	C	B	4	GW497681X	22.9	19.6	20.6	2106	1381	2577	X
186	2	C	B	5	GW281179X	25.8	26.7	25	2614	2008	4357	X
187	2	C	B	6	GSK1379860A	29.7	25.3	27.1	3229	1923	4200	X
188	2	C	B	7	GSK1379716A	28.4	27.5	26.9	5074	4507	6035	X
189	2	C	B	8	GSK1379765A	26.3	23.3	26	4566	3516	5100	X
190	2	C	B	9	GSK1379746A	26.8	25.9	25.6	4181	4486	4898	X
191	2	C	B	10	GSK2342769A	23.6	23.2	24.3	3246	3614	3721	X
192	2	C	C	3	GSK1122999D	29.2	28.1	31.8	8742	6353	6306	X
193	2	C	C	4	GSK2137462A	26.7	25.4	26	5843	6203	5956	X
194	2	C	C	5	GW775604X	25.3	23.8	25.8	5307	7562	5095	X
195	2	C	C	6	GW567145X	25.1	24.1	25.1	6078	7342	5085	X
196	2	C	C	7	GSK2297542A	23.8	25.2	24.5	6792	6500	7025	X
197	2	C	C	8	GSK1649598A	25.5	24.9	26.1	4018	5078	4439	X
198	2	C	C	9	GSK2334006A	23.2	20.8	27.2	5750	5179	5208	X
199	2	C	C	10	GSK1804250A	25	23.8	25.9	3939	4582	4170	X
200	2	C	D	3	GSK1653539A	31.4	29.6	35	6417	7400	5350	X
201	2	C	D	4	GSK1379757A	31	30	30.8	6143	6440	6051	X
202	2	C	D	5	SB-708998	30.9	25.1	29.3	5956	6708	6327	X
203	2	C	D	6	GSK2008607A	21.4	20.1	23.7	3519	3908	3860	X
204	2	C	D	7	GSK2373723A	30.5	26.3	29.6	4995	5104	5537	X
205	2	C	D	8	GW560109X	28.9	24.6	27.6	5844	6056	7316	X
206	2	C	D	9	GSK1379812A	31.2	26.6	30.5	6940	7004	5839	X
207	2	C	D	10	GW818933X	27.9	27.2	26.9	6971	6954	6744	X
208	2	C	E	3	GSK683281A	28.1	29.7	28.6	6640	6026	5637	X
209	2	C	E	4	GSK1379722A	32.4	32.7	32.7	7997	6922	7324	X
210	2	C	E	5	GSK1379766A	28	27.7	28.9	6133	5809	6429	X
211	2	C	E	6	GW574783B	13.4	12.8	13	8853	8889	8965	X
212	2	C	E	7	GSK1379742A	26.8	30.6	28.1	8641	7027	9326	X
213	2	C	E	8	GSK1379731A	29.8	28.2	27.3	8450	7898	6635	X
214	2	C	E	9	GW301888X	27	27.6	26.1	6836	7361	6557
215	2	C	E	10	GW583373A	19.7	19.5	20.5	8794	7971	7863
216	2	C	F	3	GW812171X	25	25.6	27.6	9409	7175	6822
217	2	C	F	4	GSK2608885A	27.6	29	29.1	5830	6021	5398
218	2	C	F	5	GSK1379727A	32	31.5	34.8	7697	6658	6574
219	2	C	F	6	GSK507358A	17.4	19.2	18.9	7770	8336	7240
220	2	C	F	7	GW273749A	26.5	27.8	28.8	9337	8148	8467
221	2	C	F	8	GW440138A	35	36.6	38.8	7521	7813	7928
222	2	C	F	9	SB-390769	26.8	29.8	31.2	7373	8825	9583
223	2	C	F	10	GSK1379800A	26.4	28.8	29.8	7378	6492	7551
224	2	C	G	3	GSK2603358A	26.9	29.5	30.6	5847	6919	8427
225	2	C	G	4	GW867588X	25.8	27.2	28	7867	8486	9199
226	2	C	G	5	GSK1669921A	19.9	20.3	19.6	4231	3906	3857
227	2	C	G	6	SB-300079	22	24.1	24.3	5536	7057	6914
228	2	C	G	7	GSK1398471A	36.2	40.5	37.6	1939	2675	2624
229	2	C	G	8	GW494702A	21	19.7	18.9	6577	7707	7965
230	2	C	G	9	GW869516X	22.6	23.8	22.8	8188	8134	8115
231	2	C	G	10	GSK581271A	23.9	26.1	25.7	6603	6528	6401
232	1+2				DMSO

## Sheet: PKIS compounds z-scores
nr.	run	plate	row	column	PKIS compound	z-scoreMRSA+					z-scoreHeLa					effect	cell death	hit	double appearance
						rep 1	rep 2	rep 3	mean	SD	rep 1	rep 2	rep 3	mean	SD
1	1	A	B	3	GW771127A	-1.1603	-1.42152	-1.36604	-1.31596	0.137623	-1.53162	-0.967801	-1.07187	-1.19043	0.300023	No	No	No
2	1	A	B	4	GW435821X	-1.00171	-0.819819	-1.00076	-0.940762	0.104741	-1.68173	-1.61862	-1.3573	-1.55255	0.172009	No	No	No
3	1	A	B	5	SB-253228	-1.38233	-1.09058	-1.1834	-1.21877	0.149057	-1.53874	-1.22149	-0.684402	-1.14821	0.431859	No	No	No
4	1	A	B	6	GSK1030062A	-0.177021	0.263245	-0.148431	-0.0207361	0.24635	-1.52722	-0.633902	-1.34059	-1.16724	0.471213	No	No	No
5	1	A	B	7	GW632580X	0.362198	0.142904	0.582135	0.362412	0.219615	-0.511777	0.0340808	0.472598	-0.00169918	0.493162	No	No	No
6	1	A	B	8	GW575808A	-1.41405	-1.12067	-1.12252	-1.21908	0.168854	-0.109663	0.610289	0.419747	0.306791	0.373031	No	No	No
7	1	A	B	9	GW569293E	-0.272178	-0.488883	-0.148431	-0.303164	0.172328	-1.05581	1.00649	-0.36411	-0.137811	1.04961	No	No	No
8	1	A	B	10	GSK586581A	-0.0501464	-0.609223	0.155971	-0.167799	0.395932	0.0598554	1.24395	0.0946789	0.466161	0.673809	No	No	No
9	1	A	C	3	GW678313X	-1.19202	-1.72237	-2.03573	-1.65004	0.426478	-0.280546	-0.605363	1.25741	0.123834	0.995049	No	No	No
10	1	A	C	4	GW574783B	-2.11187	-2.20373	-1.64	-1.9852	0.302458	-0.338164	0.1391	1.57531	0.45875	0.995983	No	No	No	X
11	1	A	C	5	GSK2219385A	-0.843116	-0.669393	-0.696356	-0.736288	0.0934923	-0.864309	-1.68727	-0.313328	-0.954968	0.691442	No	No	No
12	1	A	C	6	GSK980961A	-1.3189	-1.12067	-1.30516	-1.24824	0.110695	-0.795319	-1.15378	0.116806	-0.610763	0.655089	No	No	No
13	1	A	C	7	GSK938890A	-1.60437	-1.12067	-1.42692	-1.38399	0.24469	-0.882807	0.116156	0.265491	-0.167053	0.624342	No	No	No
14	1	A	C	8	SB-278539	-1.41405	-0.910074	-1.09208	-1.13874	0.255209	0.109437	0.473745	0.372149	0.318444	0.187998	No	No	No
15	1	A	C	9	SB-739245-AC	-1.57265	-0.879989	-1.06164	-1.17143	0.359143	0.511854	-0.518064	-0.0761331	-0.0274476	0.516682	No	No	No
16	1	A	C	10	GW429374A	-1.12858	-1.15075	-1.27472	-1.18469	0.0787559	0.727164	0.719225	1.57691	1.00777	0.492907	No	No	No
17	1	A	D	3	GSK300014A	0.520792	1.01537	0.551695	0.695953	0.277056	1.33761	0.627263	0.878058	0.947645	0.360251	No	No	No
18	1	A	D	4	SB-253226	-1.22374	-0.819819	-1.15296	-1.06551	0.215695	-0.0535613	-1.95569	0.0338679	-0.658462	1.12428	No	No	No
19	1	A	D	5	GW618013A	-2.27046	-1.54186	-1.76177	-1.85803	0.373717	0.535356	-1.91988	0.751342	-0.21106	1.48381	No	No	No
20	1	A	D	6	GW654652C	-1.3189	-1.18084	-1.79221	-1.43065	0.320637	0.232406	-1.76599	-0.862219	-0.798599	1.00071	No	No	No
21	1	A	D	7	GW811761X	-0.335615	-0.518968	-0.513715	-0.456099	0.104375	0.822386	1.05574	1.97186	1.28333	0.607595	No	No	No
22	1	A	D	8	GW576609A	-1.44577	-1.2711	-1.67044	-1.46244	0.200196	1.18265	0.227518	0.0553587	0.488509	0.607276	No	No	No
23	1	A	D	9	GSK200398A	-1.63609	-1.51178	-1.76177	-1.63654	0.124995	0.349159	-0.930867	-1.6526	-0.74477	1.01377	No	No	No
24	1	A	D	10	SB-251505	-0.906553	-0.970244	-0.970318	-0.949039	0.0367934	0.665149	0.187786	-0.422055	0.143626	0.544946	No	No	No
25	1	A	E	3	GW406108X	0.393916	0.925117	0.764776	0.694603	0.272464	1.25649	0.898299	1.82047	1.32509	0.464896	No	No	No
26	1	A	E	4	GW559768X	-3.10784	-2.53467	-3.05243	-2.89831	0.316141	1.55747	0.0779167	0.659966	0.765118	0.745361	Yes	No	Yes
27	1	A	E	5	SB-236687	-2.49249	-1.90288	-2.15749	-2.18429	0.295717	0.223006	-1.89619	0.0386436	-0.544846	1.17392	Yes	No	Yes
28	1	A	E	6	GSK683281A	0.140166	0.383585	0.0037699	0.17584	0.192404	0.303974	-2.31086	-0.778325	-0.928402	1.31386	No	No	No	X
29	1	A	E	7	GSK1379722A	0.742823	1.58699	1.7693	1.36637	0.54765	1.95185	0.810068	0.473554	1.07849	0.774842	No	No	No	X
30	1	A	E	8	SB-284851-BT	-1.28718	-0.940159	-1.36604	-1.19779	0.226575	1.00312	1.25589	1.31074	1.18992	0.164076	No	No	No
31	1	A	E	9	GSK1379766A	-0.145303	0.0225638	0.0037699	-0.0396563	0.0919737	0.866509	-0.943924	-0.427786	-0.168401	0.932672	No	No	No	X
32	1	A	E	10	GSK2333389A	-2.08015	-1.93297	-2.18793	-2.06701	0.127987	0.118232	-0.280977	-0.346917	-0.169888	0.251687	Yes	No	Yes
33	1	A	F	3	GSK1398467A	-0.0501464	-0.127862	-1.09208	-0.423362	0.580428	-1.44367	-4.07082	-3.21299	-2.90916	1.33967	No	No	No
34	1	A	F	4	GSK1379712A	0.171885	0.564095	-0.270192	0.155263	0.417392	0.737323	-1.54196	-0.306323	-0.370319	1.14099	No	No	No
35	1	A	F	5	SB-381904	-0.303897	-0.0676915	-0.422394	-0.264661	0.180577	0.998121	-1.92268	-0.469176	-0.464577	1.4604	No	No	No
36	1	A	F	6	GSK2289044B	-1.38233	-0.940159	-1.54868	-1.29039	0.314508	0.490778	-1.51733	-0.933218	-0.653258	1.03291	No	No	No
37	1	A	F	7	GW659008A	-2.75893	-2.41433	-2.88805	-2.6871	0.244894	0.78463	0.726873	0.295896	0.602467	0.267064	Yes	No	Yes
38	1	A	F	8	GSK2603346A	0.869698	0.684436	0.216852	0.590329	0.336443	-0.0208099	-1.29592	-0.317785	-0.544837	0.667187	No	No	No
39	1	A	F	9	GSK1379738A	1.75782	1.64716	1.79975	1.73491	0.0788319	2.25935	-0.324254	0.302901	0.745999	1.34759	No	No	No
40	1	A	F	10	GSK1379742A	0.0132912	0.203074	-0.209312	0.00235121	0.206411	0.838458	-0.308771	-0.183269	0.115473	0.62926	No	No	No	X
41	1	A	G	3	GW557777X	-1.50921	-1.30118	-1.51824	-1.44288	0.122797	1.52608	0.524109	1.45847	1.16955	0.559993	No	No	No
42	1	A	G	4	GW813244A	0.647667	0.624266	0.764776	0.678903	0.0752834	1.38083	-1.48935	-0.665299	-0.257942	1.47782	No	No	No
43	1	A	G	5	GW284543A	0.584229	0.955202	0.551695	0.697042	0.224164	2.15109	-0.246842	-0.177379	0.575623	1.36484	No	No	No
44	1	A	G	6	GW560106X	-0.589366	0.142904	-0.239752	-0.228738	0.366259	1.70227	-1.05547	-0.931944	-0.0950474	1.55775	No	No	No
45	1	A	G	7	GSK190937A	-0.177021	0.142904	-0.0875509	-0.0405561	0.165059	0.904719	-0.257661	0.468778	0.371945	0.587208	No	No	No
46	1	A	G	8	GSK1379760A	-0.494209	-0.248202	-0.209312	-0.317241	0.154488	1.65102	0.2818	0.476897	0.80324	0.740655	No	No	No
47	1	A	G	9	GW412617A	0.679385	0.864946	0.247292	0.597208	0.316921	3.38124	1.29114	1.1369	1.93643	1.25362	No	No	No
48	1	A	G	10	GW856795X	-1.00171	-0.458798	-0.696356	-0.718954	0.272161	2.25859	-1.52274	-0.730408	0.00181347	1.99418	No	No	No
49	1	B	B	3	GW876019X	-1.89178	-1.77783	-1.42977	-1.69979	0.240692	-0.738475	-2.51317	-2.0414	-1.76435	0.919214	No	No	No	X
50	1	B	B	4	GW497681X	0.352871	-0.193492	-0.392127	-0.0775827	0.385787	-2.12382	-3.26539	-2.55944	-2.64955	0.576095	No	No	No	X
51	1	B	B	5	GW281179X	0.112372	-0.439338	-0.610577	-0.312514	0.377792	-0.308499	-2.44733	-1.48909	-1.41497	1.07134	No	No	No	X
52	1	B	B	6	GSK1379860A	-0.368625	-1.17688	-0.200983	-0.582161	0.521815	-0.657971	-2.5641	-1.6965	-1.63952	0.954339	No	No	No	X
53	1	B	B	7	GSK1379716A	0.0322059	-0.330073	0.0174676	-0.0934666	0.20504	0.854655	-1.38904	-0.505981	-0.34679	1.13029	No	No	No	X
54	1	B	B	8	GSK1379765A	0.08565	-1.01298	-0.282902	-0.40341	0.559141	0.625007	-1.22992	-0.383093	-0.329337	0.928633	No	No	No	X
55	1	B	B	9	GSK1379746A	0.058928	-0.548603	-0.00983868	-0.166505	0.332689	-0.904906	-1.18431	-0.895484	-0.994901	0.164104	No	No	No	X
56	1	B	B	10	GSK2342769A	-2.159	-2.37879	-1.70283	-2.08021	0.344801	0.250282	-0.193416	0.579952	0.212273	0.388082	Yes	No	Yes	X
57	1	B	C	3	GSK1122999D	-0.502235	-0.275441	-0.0917575	-0.289811	0.205616	-0.325109	-1.23764	0.622213	-0.313512	0.929981	No	No	No	X
58	1	B	C	4	GSK1379763A	-1.5444	-1.12224	-1.34785	-1.33816	0.211242	-0.833046	-0.0915653	1.07034	0.0485748	0.959398	No	No	No
59	1	B	C	5	GW775604X	1.10109	1.60938	1.65584	1.45544	0.307754	-1.61995	-1.26113	-0.0820077	-0.987696	0.804606	No	No	No	X
60	1	B	C	6	GW567145X	0.459759	0.489414	0.427062	0.458745	0.0311883	-0.148339	-0.925059	-0.675609	-0.583002	0.396554	No	No	No	X
61	1	B	C	7	GSK2297542A	-1.14356	-1.01298	-1.21132	-1.12262	0.100813	1.10464	0.979922	1.36869	1.15109	0.198504	No	No	No	X
62	1	B	C	8	GSK1649598A	-2.34606	-2.26953	-2.4674	-2.361	0.0997813	-0.482557	-0.837097	0.201161	-0.372831	0.527754	Yes	No	Yes	X
63	1	B	C	9	GSK2334006A	-2.10556	-1.7232	-1.5663	-1.79835	0.277374	1.39174	1.32868	1.84856	1.523	0.283706	No	No	No	X
64	1	B	C	10	GSK1804250A	-2.26589	-2.35147	-2.13973	-2.25236	0.106519	-1.56368	-1.51713	-0.0970035	-1.05927	0.833673	Yes	No	Yes	X
65	1	B	D	3	GSK1653539A	-0.261737	0.2982	0.508981	0.181815	0.398322	-0.852536	-0.676948	-0.39692	-0.642135	0.229794	No	No	No	X
66	1	B	D	4	GSK1379757A	1.44847	0.981106	1.00049	1.14336	0.264417	0.662632	0.310521	0.741011	0.571388	0.229291	No	No	No	X
67	1	B	D	5	SB-708998	-1.17029	-1.50467	-1.51168	-1.39555	0.195113	-0.176642	0.627903	0.277698	0.242986	0.403395	No	No	No	X
68	1	B	D	6	GSK2008607A	-2.76559	-2.78853	-3.01353	-2.85589	0.137005	-1.52843	-1.8328	-1.30699	-1.55607	0.263989	Yes	No	Yes	X
69	1	B	D	7	GSK2358994A	-1.78489	-1.69589	-1.73013	-1.73697	0.0448965	2.12712	1.68602	3.69247	2.50187	1.05441	No	No	No
70	1	B	D	8	GW560109X	-1.22373	-0.384706	-1.04748	-0.885305	0.442398	1.26717	0.0370337	0.935178	0.746462	0.636413	No	No	No	X
71	1	B	D	9	GSK1379812A	0.566647	0.844525	0.727431	0.712868	0.13951	0.211132	0.386137	0.361246	0.319505	0.0946755	No	No	No	X
72	1	B	D	10	GW818933X	-0.68929	-0.630552	-1.10209	-0.807311	0.25697	-0.1741	0.379279	-0.448335	-0.0810521	0.42158	No	No	No	X
73	1	B	E	3	GW694077X	-0.95651	-0.603236	-1.62091	-1.06022	0.516703	-0.514759	0.554688	-0.011313	0.0095387	0.535028	No	No	No
74	1	B	E	4	GSK223810A	0.272704	0.489414	0.372449	0.378189	0.108469	-0.250198	-0.0673887	0.341966	0.00812651	0.303218	No	No	No
75	1	B	E	5	GSK1379753A	0.139094	0.0250378	-0.774415	-0.203428	0.497767	-0.366293	0.581779	-0.286496	-0.0236699	0.52585	No	No	No
76	1	B	E	6	GW635815X	-1.59784	-1.42272	-1.83936	-1.61997	0.209199	0.243673	0.272799	1.03801	0.518159	0.450437	No	No	No
77	1	B	E	7	GSK1379731A	0.566647	0.462098	0.836656	0.6218	0.193274	0.62721	0.713636	0.112549	0.484465	0.324975	No	No	No	X
78	1	B	E	8	GW567142A	-0.154848	-0.00227847	-1.04748	-0.401535	0.56458	1.30734	0.778279	1.70055	1.26206	0.4628	No	No	No
79	1	B	E	9	GW692089A	-0.502235	-0.275441	-0.446739	-0.408138	0.118222	-0.290365	0.119166	0.183049	0.00394989	0.256878	No	No	No
80	1	B	E	10	SB-284852-BT	-0.528957	-0.466655	-0.801721	-0.599111	0.178209	-0.706951	0.288573	0.704593	0.095405	0.725327	No	No	No
81	1	B	F	3	GW876731X	0.192538	-0.0842272	-0.392127	-0.0946052	0.292471	-0.193082	0.322867	1.3278	0.48586	0.77343	No	No	No
82	1	B	F	4	GSK2296823A	-1.3039	-1.23151	-1.51168	-1.34903	0.145438	1.0704	1.58451	1.25769	1.3042	0.260189	No	No	No
83	1	B	F	5	GSK2373723A	-1.59784	-1.39541	-1.10209	-1.36511	0.249259	0.191642	0.155859	1.71087	0.686124	0.887638	No	No	No	X
84	1	B	F	6	GW792479X	0.379593	0.489414	0.181305	0.350104	0.156157	-0.134102	0.429004	1.43842	0.577772	0.796745	No	No	No
85	1	B	F	7	GSK2375584A	0.700257	1.00842	1.35548	1.02139	0.327801	0.0882577	0.651566	0.409934	0.383252	0.2826	No	No	No
86	1	B	F	8	GSK1379878A	1.18125	1.11769	0.345143	0.881362	0.465465	-1.21709	-0.541833	-0.0993405	-0.619422	0.5629	No	No	No
87	1	B	F	9	GW827654A	1.60881	1.50011	1.0278	1.37891	0.308886	0.0736822	1.08332	0.848514	0.668504	0.528339	No	No	No
88	1	B	F	10	GW709213X	0.379593	1.09037	0.918575	0.79618	0.37086	-0.519843	1.45728	0.759318	0.565585	1.0027	No	No	No
89	1	B	G	3	GW683134A	-2.44493	-2.24221	-2.35818	-2.34844	0.10171	-0.909821	-0.972212	-0.736761	-0.872931	0.121983	Yes	No	Yes
90	1	B	G	4	GSK2137462A	-1.19701	-1.36809	-1.40246	-1.32252	0.110045	3.11724	2.52825	4.10631	3.2506	0.797437	No	No	No	X
91	2	A	B	3	GW305074X	-1.32207	-1.21587	-0.328784	-0.955574	0.545408	-1.98872	-1.91433	-2.5545	-2.15251	0.350109	No	No	No
92	2	A	B	4	GW282536X	-0.832791	-0.415426	-0.598312	-0.61551	0.209213	-1.82423	-1.76118	-2.64928	-2.07823	0.49555	No	No	No
93	2	A	B	5	GSK943949A	-1.41527	-1.53119	-1.94595	-1.63081	0.279014	-2.57741	-2.65853	-3.03791	-2.75795	0.245824	No	No	No
94	2	A	B	6	GW461104A	-0.227014	-0.463938	-0.238941	-0.309964	0.133478	-2.12002	-2.57387	-2.79273	-2.49554	0.343127	No	No	No
95	2	A	B	7	GW787226A	-0.85609	-0.488193	-1.10742	-0.817235	0.311437	-2.16114	-2.15906	-2.5071	-2.27577	0.200346	No	No	No
96	2	A	B	8	GW560116X	0.285567	0.894388	1.01886	0.732938	0.392402	-1.55009	-1.61418	-2.51153	-1.89193	0.53754	No	No	No
97	2	A	B	9	SB-731284	-0.623099	0.239481	-0.658207	-0.347275	0.508449	-1.08476	-1.41486	-1.56555	-1.35506	0.245909	No	No	No
98	2	A	C	3	SB-601273	1.63692	1.33099	0.839173	1.26903	0.402465	-2.49372	-2.58003	-2.54691	-2.54022	0.0435416	No	No	No
99	2	A	C	4	SB-733894	-0.809492	-0.221379	-0.867841	-0.632904	0.357583	0.202269	0.108174	-0.215154	0.031763	0.218951	No	No	No
100	2	A	C	6	GW577382X	-1.32207	-1.16736	-1.01758	-1.169	0.152253	-1.03715	-1.5126	-1.66224	-1.40399	0.326388	No	No	No
101	2	A	C	7	GSK2634140A	0.169071	0.991412	0.62954	0.596674	0.412154	-1.43754	-1.34944	-1.60852	-1.46517	0.131731	No	No	No
102	2	A	C	8	GSK1379879A	-0.5998	-0.148612	-0.298836	-0.349082	0.229752	0.0132542	-0.632178	-0.507098	-0.375341	0.342295	No	No	No
103	2	A	C	9	GSK2608899A	0.308866	0.700342	0.449854	0.486354	0.198274	-0.905849	-1.23631	-1.27234	-1.13817	0.201999	No	No	No
104	2	A	C	10	GSK2635225A	-0.623099	0.0696904	-0.62826	-0.393889	0.40148	0.311205	-0.0088047	-0.36239	-0.0199964	0.336937	No	No	No
105	2	A	D	3	GSK301329A	-0.0173218	0.482039	-0.0892027	0.125172	0.311139	-0.246461	-0.191969	-0.00156751	-0.146666	0.128579	No	No	No
106	2	A	D	4	GW855857X	0.169071	0.457784	-0.179046	0.14927	0.318876	-0.879156	-0.999276	-0.455913	-0.778115	0.285426	No	No	No
107	2	A	D	5	GSK2576924A	0.0525756	0.409272	0.210273	0.22404	0.178746	-0.970778	-0.950791	-1.13206	-1.01788	0.0993896	No	No	No
108	2	A	D	6	GW466413A	-0.692996	0.0454346	-0.688155	-0.445239	0.424943	-0.799078	-1.01544	-0.584823	-0.799779	0.215308	No	No	No
109	2	A	D	7	GSK1440913A	-1.27547	-0.342658	-0.897788	-0.83864	0.469212	-0.31644	-0.26508	0.32134	-0.0867268	0.354328	No	No	No
110	2	A	D	8	GW777257X	-1.01918	-0.876286	-0.688155	-0.861208	0.166029	-0.549462	-0.859209	-1.02084	-0.809838	0.239537	No	No	No
111	2	A	D	9	GW582764A	-2.25404	-0.827775	-0.837893	-1.30657	0.820547	-0.538641	-0.602164	-0.292248	-0.477684	0.163703	No	No	No
112	2	A	D	10	GSK1229496A	-0.366808	0.433528	-0.478522	-0.137267	0.497469	-0.112996	-0.479028	-0.126054	-0.23936	0.207662	No	No	No
113	2	A	E	3	GW440146A	-1.46187	-1.11884	-0.897788	-1.1595	0.284228	0.322748	0.32674	0.500172	0.38322	0.101303	No	No	No
114	2	A	E	4	GSK1669917A	-0.133817	-0.148612	-0.0592551	-0.113895	0.0478941	0.871036	0.202065	0.467944	0.513682	0.336823	No	No	No
115	2	A	E	5	GW830707A	-0.786192	-0.366914	0.180326	-0.32426	0.484669	-1.07466	-1.12626	-0.56397	-0.921631	0.310816	No	No	No
116	2	A	E	6	GSK1379901A	0.0292764	-0.39117	-0.238941	-0.200278	0.212873	0.438899	-0.232757	-0.321316	-0.0383914	0.41571	No	No	No
117	2	A	E	7	GW551191X	0.565156	0.142458	0.479802	0.395805	0.223517	1.37315	0.4214	1.00444	0.932997	0.479881	No	No	No
118	2	A	E	8	GSK1379880A	0.0991738	-0.245635	0.150378	0.0013056	0.215384	0.219584	0.262093	0.505859	0.329179	0.154479	No	No	No
119	2	A	E	9	GSK1379748A	0.0525756	0.19097	0.240221	0.161255	0.0972878	0.871758	0.195908	0.268891	0.445519	0.370933	No	No	No
120	2	A	E	10	GSK350559A	-2.32393	-1.62822	-1.76627	-1.90614	0.368345	0.40932	-0.148102	-0.187982	0.0244121	0.333936	No	No	No
121	2	A	F	3	GSK1653537A	-0.413407	-0.488193	0.0305878	-0.290337	0.280434	0.733243	0.289799	0.368102	0.463714	0.236679	No	No	No
122	2	A	F	4	GSK2592465A	-0.343509	0.579063	0.180326	0.138626	0.462697	0.40427	0.255167	0.0970109	0.252149	0.153652	No	No	No
123	2	A	F	5	GSK1723980B	-3.44229	-2.64696	-3.59307	-3.22744	0.508333	-1.57606	-1.7858	-1.91626	-1.75938	0.171635	Yes	No	Yes
124	2	A	F	7	SB-684387-B	-2.85981	-2.84101	-3.32354	-3.00812	0.273326	1.91423	1.59042	1.58833	1.69766	0.187558	Yes	No	Yes
125	2	A	F	8	GW681170A	-0.0173218	-0.439682	-0.149098	-0.202034	0.216099	1.05861	0.489125	0.778213	0.775315	0.284753	No	No	No
126	2	A	F	9	GSK1660437A	0.378763	0.36076	0.419907	0.386477	0.0303183	0.0911688	-0.612169	-0.464128	-0.328376	0.3708	No	No	No
127	2	A	F	10	GSK1287544A	0.378763	1.20971	0.988911	0.859129	0.430409	1.40273	1.31028	1.58959	1.4342	0.142287	No	No	No
128	2	A	G	3	GSK1379713A	0.47196	0.118202	0.659488	0.41655	0.274864	1.40345	0.943956	1.50239	1.28326	0.297984	No	No	No
129	2	A	G	4	GSK1379788A	0.00597734	0.215225	-0.0892027	0.044	0.155735	1.46045	1.25718	1.56874	1.42879	0.158171	No	No	No
130	2	A	G	5	GW697465A	-0.436706	-0.585217	-0.74805	-0.589991	0.155727	0.210926	-0.313565	0.1166	0.00465387	0.279592	No	No	No
131	2	A	G	6	GW583340C	-1.81135	-1.84652	-1.46679	-1.70822	0.209822	1.16682	0.927795	1.2155	1.10337	0.153989	No	No	No
132	2	A	G	7	GW707818B	-0.0872191	-0.0758445	0.869121	0.235352	0.548889	1.12787	1.57195	1.5245	1.40811	0.243851	No	No	No
133	2	A	G	8	SB-732932	-0.0173218	-0.1001	0.120431	0.00100285	0.111402	1.38975	1.53501	1.87142	1.59873	0.24708	No	No	No
134	2	A	G	9	GI262866A	-0.646398	-0.0758445	-0.208993	-0.310412	0.298491	1.0045	0.463728	1.06194	0.84339	0.330049	No	No	No
135	2	A	G	10	GW811603A	1.07774	1.25823	0.719383	1.01845	0.27427	-0.283976	-0.519817	-0.574713	-0.459502	0.154468	No	No	No
136	2	B	B	3	GSK306886A	0.00933994	0.101827	-0.854188	-0.247674	0.527289	-1.87974	-1.89472	-0.894088	-1.55618	0.573439	No	No	No
137	2	B	B	4	GW682569X	0.713971	0.503155	-0.646998	0.190043	0.732522	-2.4456	-1.90001	-1.03093	-1.79218	0.713473	No	No	No
138	2	B	B	5	SB-238039-R	-1.85793	-2.28608	-2.77514	-2.30638	0.45894	-2.76289	-2.40334	-1.81037	-2.32553	0.481	Yes	No	Yes
139	2	B	B	6	GSK2593074A	3.72467	2.64357	0.980924	2.44972	1.3821	-3.54298	-2.94673	-2.55584	-3.01518	0.497119	No	Yes	No
140	2	B	B	7	GW702865X	0.745999	0.770707	-0.262216	0.418163	0.589356	-0.635019	-0.0831666	-0.288815	-0.335667	0.278894	No	No	No
141	2	B	B	8	GW857175X	-0.0226887	-0.667385	-0.942984	-0.544353	0.472322	-2.47905	-2.26731	-1.87544	-2.20727	0.306249	No	No	No
142	2	B	B	9	GW300653X	-0.214861	0.0683831	-0.765392	-0.303957	0.423968	-0.979419	-0.554004	-0.563939	-0.699121	0.242796	No	No	No
143	2	B	B	10	GW781673X	-0.0226887	0.369379	-0.469406	-0.0409053	0.419689	-0.912528	-0.756547	-0.464895	-0.711323	0.227217	No	No	No
144	2	B	C	3	GSK238063A	-1.46078	-1.29948	-1.80726	-1.52251	0.25946	-1.43048	-0.411921	-1.15582	-0.999407	0.526987	No	No	No
145	2	B	C	4	GW275944X	0.329627	0.269047	-0.913385	-0.104904	0.70082	-1.22891	0.11333	-0.160105	-0.425227	0.709307	No	No	No
146	2	B	C	5	GW768505A	-0.599205	-0.0319489	-1.03178	-0.554311	0.501425	-1.98912	-0.154208	-0.527097	-0.89014	0.969831	No	No	No
147	2	B	C	6	GW442130X	0.553827	0.971371	-0.528604	0.332198	0.774158	-1.0201	0.349882	-0.140009	-0.270074	0.694189	No	No	No
148	2	B	C	7	GW809885X	-0.983549	-1.45332	-1.75695	-1.39794	0.389661	-0.417171	2.0186	0.348037	0.649821	1.24561	No	No	No
149	2	B	C	8	GW856804X	-0.599205	-0.399833	-1.09098	-0.696672	0.355731	-0.486774	2.25061	0.434642	0.732827	1.39284	No	No	No
150	2	B	C	9	GW627512B	-0.695291	-0.466721	-0.972582	-0.711531	0.253321	-2.18437	-0.963624	-1.10462	-1.41754	0.667826	No	No	No
151	2	B	C	10	GW513184X	-0.47109	-0.0653929	-0.854188	-0.463557	0.394452	-0.975803	1.0807	0.239901	0.114933	1.03393	No	No	No
152	2	B	D	3	GW770249X	-0.791377	-0.667385	-1.29817	-0.918976	0.33419	-2.20606	-1.52591	-1.77161	-1.83453	0.344413	No	No	No
153	2	B	D	4	GW296115X	-3.48179	-3.91145	-4.06268	-3.81864	0.301363	-0.298755	-0.0242175	-0.0031647	-0.108712	0.164918	Yes	No	Yes
154	2	B	D	5	GSK718429A	-0.182832	-0.165725	-0.794991	-0.381183	0.358471	-1.85805	-1.60829	-0.964903	-1.47708	0.460801	No	No	No
155	2	B	D	6	SB-734117	0.48977	0.168715	-0.794991	-0.0455019	0.668632	-1.89782	-1.0324	-0.923754	-1.28466	0.533785	No	No	No
156	2	B	D	7	GW615311X	0.361655	-0.266057	-0.587801	-0.164067	0.482875	-0.505757	0.300002	0.465264	0.0865033	0.519525	No	No	No
157	2	B	D	8	GW407323A	1.03426	0.00149508	-0.617399	0.139451	0.834426	0.796815	1.20162	1.1758	1.05808	0.226629	No	No	No
158	2	B	D	9	GW616030X	-1.8195	-2.02856	-2.88169	-2.24325	0.562702	-1.76313	-0.253968	-0.499345	-0.838815	0.809829	Yes	No	Yes
159	2	B	D	10	GW580496A	-2.50171	-2.51349	-3.1836	-2.73293	0.390331	0.796815	1.67397	2.1074	1.52606	0.667693	Yes	No	Yes
160	2	B	E	3	GSK192082A	-2.00847	-2.01852	-2.08549	-2.03749	0.0418692	-1.56879	-0.998389	-0.546714	-1.03796	0.512184	Yes	No	Yes
161	2	B	E	4	GW693881A	0.745999	0.436267	-0.676597	0.168557	0.748129	0.636819	0.233496	0.0408552	0.303723	0.304125	No	No	No
162	2	B	E	5	GW278681X	-0.407033	0.0683831	-1.03178	-0.45681	0.551768	-0.468695	0.341569	-0.15867	-0.0952652	0.408836	No	No	No
163	2	B	E	6	GW297361X	0.874114	1.17204	-0.676597	0.456518	0.992547	-1.65104	-0.585745	-0.876385	-1.03772	0.550671	No	No	No
164	2	B	E	7	SB-675259-M	-0.0226887	0.369379	-1.32777	-0.327025	0.888561	-2.37148	-1.94082	-0.653415	-1.65524	0.893927	No	No	No
165	2	B	E	8	GSK1220512A	1.80295	1.40614	1.12892	1.446	0.338777	-0.950493	-0.272106	-0.845284	-0.689294	0.365105	No	No	No
166	2	B	E	9	GW784752X	-0.439061	-0.633941	-1.06138	-0.71146	0.318318	-0.766994	-0.442151	0.604501	-0.201548	0.716706	No	No	No
167	2	B	E	10	GW578748X	-0.919492	-1.1356	-1.47576	-1.17695	0.280429	-0.5157	1.00059	0.255213	0.246701	0.758181	No	No	No
168	2	B	F	3	GW279320X	4.78161	5.68698	4.08878	4.85246	0.801452	0.909807	1.43213	1.46959	1.27051	0.312936	No	No	No
169	2	B	F	4	GR269666A	0.0733973	0.770707	-0.706195	0.0459698	0.738833	0.0989767	0.398251	0.415502	0.304243	0.177975	No	No	No
170	2	B	F	5	GSK635416A	-0.375004	-0.500165	-1.00218	-0.625783	0.331923	-0.274349	0.00072249	-0.0404859	-0.104704	0.148355	No	No	No
171	2	B	F	6	GW576924A	-1.938	-2.42654	-2.69522	-2.35325	0.383891	-1.18371	-0.596326	0.0442045	-0.57861	0.614148	Yes	No	Yes
172	2	B	F	7	GW708893X	0.906143	1.60681	-0.232618	0.760111	0.928367	0.340328	1.23261	0.308802	0.627246	0.524495	No	No	No
173	2	B	F	8	GW282974X	-0.535147	-0.767717	-1.20937	-0.837412	0.342473	0.945061	1.78733	2.00644	1.57961	0.56035	No	No	No
174	2	B	F	9	GW280670X	7.08768	11.941	1.33611	6.78826	5.30879	-0.140566	0.272795	0.372918	0.168382	0.2722	No	No	No
175	2	B	F	10	GW874091X	0.361655	0.536599	0.0337696	0.310675	0.255262	-1.54167	-0.365064	-0.273504	-0.726745	0.707227	No	No	No
176	2	B	G	3	GW441756X	-0.278918	-0.466721	-1.29817	-0.681269	0.542439	0.0610114	0.322675	1.49208	0.625254	0.762005	No	No	No
177	2	B	G	4	GSK949675A	0.585856	0.837595	-0.587801	0.27855	0.760767	0.127903	1.21749	1.7026	1.016	0.806456	No	No	No
178	2	B	G	5	GW621823A	-2.10455	-1.85799	-2.6745	-2.21235	0.418792	0.166772	0.584923	1.01838	0.590026	0.425829	Yes	No	Yes
179	2	B	G	6	GW633459A	-2.21986	-2.062	-2.7485	-2.34345	0.359551	0.27886	0.721715	1.4026	0.801058	0.566056	Yes	No	Yes
180	2	B	G	7	GI261520A	-0.439061	-0.0319489	-1.32777	-0.599592	0.662656	1.20991	1.33161	2.78492	1.77548	0.876314	No	No	No
181	2	B	G	8	GW405841X	0.00933994	0.0349391	-0.558202	-0.171308	0.335305	0.634107	2.1705	1.83849	1.5477	0.808423	No	No	No
182	2	B	G	9	GW284372X	-0.663262	-0.466721	-1.09098	-0.74032	0.319182	-0.331297	0.646139	1.13465	0.483165	0.74644	No	No	No
183	2	B	G	10	SB-732941	-0.150803	0.302491	-0.735794	-0.194702	0.520533	0.152309	0.371799	0.305931	0.27668	0.112631	No	No	No
184	2	C	B	3	GW876019X	0.416732	0.203791	0.840389	0.486971	0.324059	-2.12425	-2.5384	-1.32048	-1.99438	0.61926	No	No	No	X
185	2	C	B	4	GW497681X	-0.810236	-1.23582	-1.23659	-1.09421	0.245932	-2.3676	-3.0707	-1.91443	-2.45091	0.582618	No	No	No	X
186	2	C	B	5	GW281179X	-0.245441	0.127012	-0.420632	-0.179687	0.27968	-2.06236	-2.65455	-0.786117	-1.83434	0.95486	No	No	No	X
187	2	C	B	6	GSK1379860A	0.51411	-0.141715	-0.0311988	0.113732	0.351113	-1.69283	-2.71097	-0.885637	-1.76315	0.914695	No	No	No	X
188	2	C	B	7	GSK1379716A	0.260926	0.28057	-0.0682877	0.157736	0.195989	-0.58424	-0.995942	0.277543	-0.434213	0.649863	No	No	No	X
189	2	C	B	8	GSK1379765A	-0.148063	-0.525611	-0.235188	-0.302954	0.197686	-0.889478	-1.65368	-0.31514	-0.952766	0.67151	No	No	No	X
190	2	C	B	9	GSK1379746A	-0.0506844	-0.0265463	-0.309365	-0.128865	0.156783	-1.12081	-1.00988	-0.443185	-0.857959	0.363461	No	No	No	X
191	2	C	B	10	GSK2342769A	-0.673906	-0.544805	-0.550443	-0.589718	0.0729632	-1.68262	-1.58864	-1.18927	-1.48684	0.261954	No	No	No	X
192	2	C	C	3	GSK1122999D	0.416732	0.395739	0.840389	0.550953	0.250879	1.61973	0.229267	0.449326	0.766106	0.7474	No	No	No	X
193	2	C	C	4	GSK2137462A	-0.0701601	-0.12252	-0.235188	-0.142623	0.0843303	-0.122176	0.12971	0.227466	0.0783333	0.180394	No	No	No	X
194	2	C	C	5	GW775604X	-0.342819	-0.429637	-0.272276	-0.348244	0.0788203	-0.444239	1.03169	-0.31831	0.0897146	0.818203	No	No	No	X
195	2	C	C	6	GW567145X	-0.381771	-0.372052	-0.402087	-0.385304	0.015326	0.0190266	0.885676	-0.324649	0.193351	0.623709	No	No	No	X
196	2	C	C	7	GSK2297542A	-0.634955	-0.16091	-0.513354	-0.436406	0.246212	0.448043	0.326832	0.90509	0.559988	0.30495	No	No	No	X
197	2	C	C	8	GSK1649598A	-0.303868	-0.218494	-0.216643	-0.246335	0.0498336	-1.21875	-0.616964	-0.734139	-0.856618	0.319042	No	No	No	X
198	2	C	C	9	GSK2334006A	-0.751809	-1.00548	-0.0126544	-0.589981	0.515817	-0.178056	-0.549929	-0.246681	-0.324889	0.197888	No	No	No	X
199	2	C	C	10	GSK1804250A	-0.401246	-0.429637	-0.253732	-0.361538	0.094436	-1.26622	-0.946164	-0.904654	-1.03901	0.197858	No	No	No	X
200	2	C	D	3	GSK1653539A	0.845196	0.683661	1.43381	0.987556	0.394818	0.222719	0.924171	-0.156669	0.330074	0.548359	No	No	No	X
201	2	C	D	4	GSK1379757A	0.767294	0.76044	0.654945	0.72756	0.0629792	0.0580827	0.287009	0.287685	0.210926	0.132366	No	No	No	X
202	2	C	D	5	SB-708998	0.747818	-0.180105	0.376779	0.314831	0.467053	-0.0542786	0.464884	0.462637	0.291081	0.299092	No	No	No	X
203	2	C	D	6	GSK2008607A	-1.10237	-1.13984	-0.66171	-0.967975	0.265894	-1.51858	-1.3935	-1.10116	-1.33775	0.214224	No	No	No	X
204	2	C	D	7	GSK2373723A	0.669915	0.0502328	0.432412	0.384187	0.312643	-0.631708	-0.599707	-0.0381323	-0.423182	0.333847	No	No	No	X
205	2	C	D	8	GW560109X	0.358305	-0.276078	0.0615233	0.0479165	0.31741	-0.121575	0.0321448	1.08955	0.333373	0.659363	No	No	No	X
206	2	C	D	9	GSK1379812A	0.806245	0.107817	0.599312	0.504458	0.358745	0.53697	0.661342	0.153301	0.450538	0.264819	No	No	No	X
207	2	C	D	10	GW818933X	0.163548	0.222986	-0.0682877	0.106082	0.153905	0.555597	0.628156	0.726968	0.636907	0.0860197	No	No	No	X
208	2	C	E	3	GSK683281A	0.202499	0.702855	0.246968	0.384107	0.276938	0.356712	0.0122335	0.0252562	0.1314	0.195234	No	No	No	X
209	2	C	E	4	GSK1379722A	1.03995	1.2787	1.00729	1.10865	0.148172	1.17208	0.606918	1.09462	0.957874	0.306395	No	No	No	X
210	2	C	E	5	GSK1379766A	0.183024	0.31896	0.302601	0.268195	0.0742125	0.0520741	-0.131792	0.527294	0.149192	0.340106	No	No	No	X
211	2	C	E	6	GW574783B	-2.66042	-2.54106	-2.64596	-2.61582	0.0651416	1.68642	1.91244	2.13483	1.91123	0.224206	Yes	No	Yes	X
212	2	C	E	7	GSK1379742A	-0.0506844	0.875608	0.154246	0.32639	0.486549	1.55904	0.676607	2.36366	1.5331	0.843826	No	No	No	X
213	2	C	E	8	GSK1379731A	0.533586	0.414934	0.00589005	0.318136	0.276845	1.44427	1.2547	0.657874	1.11895	0.410399	No	No	No	X
214	2	C	E	9	GW301888X	-0.0117331	0.299765	-0.216643	0.0237963	0.260031	0.474481	0.898286	0.608431	0.660399	0.21663	No	No	No
215	2	C	E	10	GW583373A	-1.43346	-1.25501	-1.25513	-1.31453	0.102991	1.65097	1.30315	1.43629	1.46347	0.175496	No	No	No
216	2	C	F	3	GW812171X	-0.401246	-0.0841306	0.0615233	-0.141285	0.23662	2.0205	0.774836	0.776411	1.19058	0.718731	No	No	No
217	2	C	F	4	GSK2608885A	0.105121	0.568492	0.33969	0.337768	0.231691	-0.129987	0.00891494	-0.126242	-0.0824383	0.0791364	No	No	No
218	2	C	F	5	GSK1379727A	0.96205	1.04836	1.39672	1.13571	0.230125	0.991824	0.431698	0.619207	0.68091	0.285115	No	No	No
219	2	C	F	6	GSK507358A	-1.8814	-1.3126	-1.55184	-1.58195	0.285593	1.03569	1.5454	1.04137	1.20749	0.292657	No	No	No
220	2	C	F	7	GW273749A	-0.109111	0.338155	0.284057	0.171033	0.244116	1.97724	1.42063	1.81915	1.73901	0.286831	No	No	No
221	2	C	F	8	GW440138A	1.54632	2.0273	2.1385	1.90404	0.314743	0.886072	1.19828	1.47749	1.18728	0.295862	No	No	No
222	2	C	F	9	SB-390769	-0.0506844	0.72205	0.729123	0.46683	0.448194	0.797144	1.86996	2.52657	1.73122	0.87302	No	No	No
223	2	C	F	10	GSK1379800A	-0.128587	0.530102	0.469501	0.290339	0.364064	0.800148	0.321522	1.23851	0.786728	0.458643	No	No	No
224	2	C	G	3	GSK2603358A	-0.0312088	0.664466	0.617856	0.417038	0.388892	-0.119773	0.604927	1.7938	0.75965	0.966122	No	No	No
225	2	C	G	4	GW867588X	-0.245441	0.222986	0.135701	0.0377486	0.249102	1.09397	1.64496	2.28316	1.67403	0.595126	No	No	No
226	2	C	G	5	GSK1669921A	-1.39451	-1.10145	-1.42203	-1.306	0.177673	-1.09077	-1.39483	-1.10306	-1.19622	0.172113	No	No	No
227	2	C	G	6	SB-300079	-0.985517	-0.372052	-0.550443	-0.636004	0.315555	-0.306641	0.696519	0.834728	0.408202	0.622917	No	No	No
228	2	C	G	7	GSK1398471A	1.78003	2.77589	1.91597	2.1573	0.540014	-2.46794	-2.21186	-1.88464	-2.18815	0.292374	No	No	No
229	2	C	G	8	GW494702A	-1.18027	-1.21662	-1.55184	-1.31625	0.20484	0.318857	1.12793	1.50094	0.982576	0.604299	No	No	No
230	2	C	G	9	GW869516X	-0.868663	-0.429637	-0.828609	-0.70897	0.242737	1.28685	1.41133	1.59602	1.4314	0.155563	No	No	No
231	2	C	G	10	GSK581271A	-0.615479	0.0118433	-0.290821	-0.298152	0.313725	0.33448	0.345416	0.509545	0.39648	0.0980695	No	No	No
	1+2				DMSO				0.0104238	0.228232				-0.23932	0.505649	No	No	No

## Sheet: DMSO controls raw data
run	plate	row	column	condition	%GFP+			cell count
					rep 1	rep 2	rep 3	rep 1	rep 2	rep 3
1	A	B	2	DMSO	16.7	17.3	20.2	14079	33148	38500
1	A	B	11	DMSO	17.1	18.2	19.6	14618	35614	35950
1	A	E	2	DMSO	18.7	20.6	19.9	29941	36640	49743
1	A	E	11	DMSO	18.8	18	19.3	21098	33291	37920
1	B	B	2	DMSO	17.2	17.4	20.1	35736	10987	10875
1	B	B	11	DMSO	18.4	18.4	20.9	23609	19161	13610
1	B	E	2	DMSO	19.5	20.5	21.2	35788	35258	28496
1	B	E	11	DMSO	19.7	21	22.5	25652	28821	20610
2	A	B	2	DMSO	23.3	22.6	21.7	1723	1919	1837
2	A	B	11	DMSO	21.9	21.9	21.2	2729	1915	1978
2	A	E	2	DMSO	26.7	23.1	22.7	7215	6688	7483
2	A	E	11	DMSO	28.9	22.4	22.9	4049	4958	6670
2	B	B	2	DMSO	13.9	13.7	13.9	3386	1858	5288
2	B	B	11	DMSO	13.6	15.6	16.4	3563	2848	4688
2	B	E	2	DMSO	14	14.1	15.3	7048	4970	9769
2	B	E	11	DMSO	13.5	14.8	16	4438	5642	6866
2	C	B	2	DMSO	27.1	24.5	25.1	3136	3128	3865
2	C	B	11	DMSO	25	24.4	25.9	4281	3959	4318
2	C	E	2	DMSO	29.9	28	28.1	7767	7861	6739
2	C	E	11	DMSO	25.7	26.6	29.3	7705	7065	6752

## Sheet: DMSO controls z-scores
run	plate	row	column	condition	z-scoreMRSA+					z-scoreHeLa
					rep 1	rep 2	rep 3	mean	SD	rep 1	rep 2	rep 3	mean	SD
1	A	B	2	DMSO	-0.367334	-0.368542	0.125531	-0.203449	0.284905	-0.916165	-0.305787	-0.322879	-0.786915	0.818581
1	A	B	11	DMSO	-0.240459	-0.0977765	-0.0571106	-0.131782	0.0962883	-0.834438	0.15421	-0.728816	-0.739967	0.899804
1	A	E	2	DMSO	0.267041	0.624266	0.0342102	0.308506	0.297205	1.48894	0.345595	1.46691	0.87812	0.562768
1	A	E	11	DMSO	0.29876	-0.157947	-0.148431	-0.00253933	0.260976	0.148102	-0.279112	-0.41521	-0.432091	0.16208
1	B	B	2	DMSO	-0.422069	-0.548603	-0.310208	-0.42696	0.119273	0.938887	-2.44973	-1.56757	-1.02614	1.75799
1	B	B	11	DMSO	-0.101404	-0.275441	-0.0917575	-0.156201	0.103377	-1.11642	-1.04817	-1.03493	-1.06651	0.0437312
1	B	E	2	DMSO	0.192538	0.2982	-0.00983868	0.1603	0.156529	0.9477	1.71191	1.86414	1.50792	0.491096
1	B	E	11	DMSO	0.245982	0.434781	0.345143	0.341969	0.0944395	-0.770168	0.608185	0.328333	0.0554501	0.728569
2	A	B	2	DMSO	-0.460005	-0.00307703	-0.149098	-0.20406	0.23337	-1.89637	-1.83352	-2.14944	-1.95978	0.167232
2	A	B	11	DMSO	-0.786192	-0.172868	-0.298836	-0.419299	0.323922	-1.17061	-1.8366	-2.06034	-1.68918	0.462819
2	A	E	2	DMSO	0.332165	0.118202	0.150378	0.200248	0.11537	2.06573	1.83669	1.41834	1.77359	0.328273
2	A	E	11	DMSO	0.844745	-0.0515887	0.210273	0.334477	0.460894	-0.218325	0.505286	0.904596	0.397186	0.569212
2	B	B	2	DMSO	0.233541	0.0683831	-0.587801	-0.0952923	0.434445	-1.25693	-1.82141	-0.800785	-1.29304	0.511269
2	B	B	11	DMSO	0.137455	0.703819	0.152164	0.331146	0.322828	-1.09693	-1.07321	-1.08787	-1.086	0.0119707
2	B	E	2	DMSO	0.265569	0.202159	-0.173421	0.0981026	0.237274	2.05329	0.530509	1.34327	1.30902	0.761967
2	B	E	11	DMSO	0.105426	0.436267	0.0337696	0.191821	0.214707	-0.305987	1.03838	-0.0457491	0.228881	0.713018
2	C	B	2	DMSO	0.00774258	-0.295273	-0.402087	-0.229873	0.212598	-1.74871	-1.9112	-1.09799	-1.58597	0.430339
2	C	B	11	DMSO	-0.401246	-0.314468	-0.253732	-0.323149	0.0741394	-1.06072	-1.35966	-0.810839	-1.07707	0.274773
2	C	E	2	DMSO	0.553061	0.376544	0.154246	0.361284	0.199845	1.03388	1.23014	0.723798	0.995941	0.255295
2	C	E	11	DMSO	-0.264917	0.107817	0.376779	0.0732264	0.322243	0.996631	0.701828	0.732039	0.810166	0.162188
