# Supplementary material for: Identification of kinase modulators as host-directed therapeutics against intracellular methicillin-resistant Staphylococcus aureus
Source: Front Cell Infect Microbiol. 2024 Mar 25;14:1367938. doi: 10.3389/fcimb.2024.1367938 (PMC10999543; doi:10.3389/fcimb.2024.1367938)
Supplement: Supplementary Table 3 — Information about the PKIS hit compounds. [file Table_3.xlsx]

## Sheet: Chemical properties
Compound	Compound set	Chemotype	Chemical formula	MW	SMILES
GSK1723980B	PKIS2	4-pyrimidinyl ortho-aryl azoles	C31H30ClF2N7O3S2	649.73	CC(C1=NC(C2=CC(NS(=O)(C3=C(F)C=CC=C3F)=O)=CC=C2)=C(C4=NC(NC5=CN=C(N6CCOCC6)C=C5)=NC=C4)S1)C.Cl
GSK192082A	PKIS1	anilino thienopyrimidines	C28H25ClFN5O3S	566.05	CCNC(=O)OC1CC(NC1)C#CC2=CC3=C(S2)C(=NC=N3)NC4=CC(=C(C=C4)OCC5=CC(=CC=C5)F)Cl
GSK2008607A	PKIS2	4-pyrimidinyl ortho-aryl azoles	C31H28F3N7O3S2	667.72	CC(C1=NC(C2=C(F)C(NS(=O)(C3=C(F)C=CC=C3F)=O)=CC=C2)=C(C4=NC(NC5=CN=C(N6CCOCC6)C=C5)=NC=C4)S1)C
GSK2333389A	PKIS2	morpholino-imidazo-pyrimidinones	C21H20N4O2	360.41	O=C1C=C(N2CCOCC2)N=C3N(C=CN13)CC4=C5C=CC=CC5=CC=C4
GW296115X	PKIS1	maleimide	C22H15N3O4	385.37	COC1=CC2=C(C=C1)NC3=C4C(=C5C(=C23)C(=O)NC5=O)C6=C(N4)C=CC(=C6)OC
GW559768X	PKIS1	4-anilino-quinoline	C17H16N2O3S	328.39	CC1=C(C=C(C=C1)O)NC2=C3C=C(C=CC3=NC=C2)S(=O)(=O)C
GW574783B	PKIS1, PKIS2	4-anilino-quinazolines	C29H28Cl2N4O4S	563.07	CS(=O)(CCNCC1=CC=C(C2=CC3=C(NC4=CC(Cl)=C(OCC5=CC=CC=C5)C=C4)N=CN=C3C=C2)O1)=O.Cl
GW576924A	PKIS1	4-anilino-quinazolines	C30H28ClFN4O3S	542.62	C1CS(=O)CCN1CC2=CC=C(O2)C3=CC4=C(C=C3)N=CN=C4NC5=CC(=C(C=C5)OCC6=CC=CC=C6)F.Cl
GW580496A	PKIS1	4-anilino-quinazolines	C29H28BrClN4O4S	607.52	CS(=O)(=O)CCNCC1=CC=C(O1)C2=CC3=C(C=C2)N=CN=C3NC4=CC(=C(C=C4)OCC5=CC=CC=C5)Br.Cl
GW616030X	PKIS1	4-anilino-quinazolines	C31H27ClFN5O4S	620.09	CS(=O)(=O)CCN(CC#N)CC1=CC=C(O1)C2=CC3=C(C=C2)N=CN=C3NC4=CC(=C(C=C4)OCC5=CC(=CC=C5)F)Cl
GW621823A	PKIS1	4-anilino-quinazolines	C32H32ClFN4O4S	623.14	CCCN(CCS(=O)(=O)C)CC1=CC=C(O1)C2=CC3=C(C=C2)N=CN=C3NC4=CC(=C(C=C4)OCC5=CC(=CC=C5)F)Cl
GW633459A	PKIS1	4-anilino-quinazolines	C34H28ClFN4O4S	643.13	C1=CC=C(C=C1)S(=O)(=O)CCNCC2=CC=C(O2)C3=CC4=C(C=C3)N=CN=C4NC5=CC(=C(C=C5)OCC6=CC(=CC=C6)F)Cl
GW659008A	PKIS2	2,4-dianilinopyrimidine	C23H18Cl3N5O2	466.32	NC(C1=CC(NC2=NC(NC3=CC(Cl)=C(OC4=CC(Cl)=CC=C4)C=C3)=CC=N2)=CC=C1)=O.Cl
GW683134A	PKIS1, PKIS2	benzimidazolyl diaryl ureas	C26H18ClF4N5O4	539.44	FC1=C(NC(NC2=CC=C(OC3=CC4=C(NC(NC(C5=CC=CO5)=O)=N4)C=C3)C=C2)=O)C=C(C(F)(F)F)C=C1.Cl
SB-236687	PKIS1	4-pyrimidinyl ortho-aryl azoles	C25H25FN6	428.5	CN1CCC(CC1)N2C=NC(=C2C3=NC(=NC=C3)NC4=CC=CC=C4)C5=CC=C(C=C5)F
SB-238039-R	PKIS2	4-pyrimidinyl ortho-aryl azoles	C24H26Cl3FN6	414.48	FC1=CC=C(C2=C(C3=NC(NC4=CC=CC=C4)=NC=C3)N(C5CCNCC5)C=N2)C=C1.Cl.Cl.Cl
SB-684387-B	PKIS2	4-pyridinyl ortho-aryl azoles	C25H26Cl3N3O2	433.93	CN(CCOC1=CC=C(C2=CC(C3=CC(O)=C(Cl)C=C3)=C(C4=CC=NC=C4)N2)C=C1)C.Cl.Cl
